# Supplementary material for: Identification of Candidate Cotton Genes Associated With Fiber Length Through Quantitative Trait Loci Mapping and RNA-Sequencing Using a Chromosome Segment Substitution Line
Source: Front Plant Sci. 2021 Dec 14;12:796722. doi: 10.3389/fpls.2021.796722 (PMC8712442; doi:10.3389/fpls.2021.796722)
Supplement: Supplementary file 2 [file Table_2.XLS]

## Sheet: the supplementary table S3-The 
The 462 genes were expressed in at least one parental sample
Gene id	MB7747-10d-FPKM	CCRI45-10d-FPKM
GH_A07G1068	2.53435	0.997665
GH_A07G1069	5.42805	7.28834
GH_A07G1071	28.1438	22.8312
GH_A07G1072	1.21208	0.15015
GH_A12G1716	4.87862	5.89246
GH_A12G1717	0.615671	1.27396
GH_A12G1720	1.58825	0.530852
GH_A12G1722	134.579	196.778
GH_A12G1724	5.15432	2.9401
GH_A12G1728	9.73838	11.5727
GH_A12G1730	12.5635	13.4205
GH_A12G1731	11.7571	8.98418
GH_A12G1732	2.25499	1.39236
GH_A12G1734	4.21699	4.24039
GH_A12G1737	2.77504	3.91649
GH_A12G1739	4.72473	4.64293
GH_A12G1741	1.41409	1.05105
GH_A12G1742	1.57927	2.43894
GH_A12G1745	1.91656	1.67411
GH_A12G1747	10.1549	5.41835
GH_A12G1748	1.44338	1.21586
GH_A12G1749	10.3357	16.3964
GH_A12G1750	2.82111	4.21385
GH_A12G1752	2.56251	0.805806
GH_A12G1754	12.004	0
GH_A12G1755	31.9118	0.57217
GH_A12G1756	1.5746	1.0013
GH_A12G1758	0.970035	1.29641
GH_A12G1760	5.74741	1.50331
GH_A12G1761	10.4356	7.3132
GH_A12G1762	31.9328	50.1614
GH_A12G1763	2.23475	1.85054
GH_A12G1764	10.509	31.9014
GH_A12G1769	1.2046	1.79068
GH_A12G1773	0.825137	1.12438
GH_A12G1777	0.889692	1.06686
GH_A12G1780	13.7736	17.7928
GH_A12G1781	2.09769	0.490017
GH_A12G1783	60.4468	69.2406
GH_A12G1784	15.0933	17.8459
GH_A12G1786	2.04698	0.929776
GH_A12G1792	8.28119	11.6622
GH_A12G1793	1.42287	1.27884
GH_A12G1794	6.71664	6.39221
GH_A12G1795	4.43511	1.85955
GH_A12G1797	0.838909	1.14315
GH_A12G1798	0.77809	1.27233
GH_A12G1800	3.77356	4.30996
GH_A12G1801	1.61277	2.41311
GH_A12G1802	6.15398	11.3931
GH_A12G1805	6.46957	5.32276
GH_A12G1807	15.1524	11.2623
GH_A12G1808	29.4196	8.25951
GH_A12G1809	2.05916	4.10098
GH_A12G1810	0.539633	1.103
GH_A12G1812	86.2311	108.658
GH_A12G1815	20.3081	19.2969
GH_A12G1816	0.582716	1.05872
GH_A12G1818	6.90779	8.3433
GH_A12G1819	2.22787	2.67603
GH_A12G1821	0.882609	1.08243
GH_A12G1824	1.06077	2.69156
GH_A12G1827	75.3235	68.6935
GH_A12G1828	16.4502	12.4167
GH_A12G1829	15.6748	18.8205
GH_A12G1830	7.03986	7.48249
GH_A12G1831	3.44151	4.02399
GH_A12G1832	9.54513	4.07282
GH_A12G1836	0.956593	1.54051
GH_A12G1839	12.203	11.7378
GH_A12G1840	0.860143	1.4651
GH_A12G1842	0.464815	3.48362
GH_A12G1844	6.14093	6.90691
GH_A12G1845	14.9706	13.0307
GH_A12G1847	176.961	209.308
GH_A12G1848	13.0827	10.827
GH_A12G1849	4.32951	3.30956
GH_A12G1850	1.09462	1.08012
GH_A12G1851	4.9279	3.06974
GH_A12G1852	33.784	41.972
GH_A12G1854	0.932221	2.27114
GH_A12G1855	3.65739	4.00994
GH_A12G1856	13.6536	14.9348
GH_A12G1857	186.101	175.381
GH_A12G1858	7.044	9.88298
GH_A12G1860	4.03282	3.62748
GH_A12G1861	40.4764	19.4615
GH_A12G1862	30.516	30.6921
GH_A12G1863	3.14414	3.26295
GH_A12G1866	11.7223	14.476
GH_A12G1867	11.827	5.58866
GH_A12G1869	6.42995	6.79129
GH_A12G1871	1.12007	0.836988
GH_A12G1872	145.169	79.7791
GH_A12G1881	1.81315	1.79247
GH_A12G1882	1.89565	0.584859
GH_A12G1883	23.2493	34.8617
GH_A12G1884	3.10589	1.57814
GH_A12G1885	5.64893	5.91631
GH_A12G1886	52.942	57.5802
GH_A12G1887	5.32689	5.05519
GH_A12G1890	2.57683	0.810308
GH_A12G1891	2.56425	3.92207
GH_A12G1892	6.90752	7.13201
GH_A12G1893	5.77691	5.75044
GH_A12G1894	42.7384	11.1943
GH_A12G1895	3.59253	2.82621
GH_A12G1896	8.04986	1.60695
GH_A12G1899	14.7646	12.9449
GH_A12G1900	5.17505	5.56724
GH_A12G1901	2.14939	1.09287
GH_A12G1902	3.30205	0.705816
GH_A12G1904	18.097	21.0157
GH_A12G1905	10.1919	8.20574
GH_A12G1909	12.8013	14.9486
GH_A12G1911	1.06709	0.181761
GH_A12G1913	174.152	44.3193
GH_A12G1915	2.60193	1.28929
GH_A12G1916	4.1813	4.2414
GH_A12G1917	1.8069	1.93312
GH_A12G1920	1.13975	1.04665
GH_A12G1921	1.51086	0.996189
GH_A12G1922	4.8383	5.49413
GH_A12G1923	1.78196	1.61881
GH_A12G1924	1.51325	1.18458
GH_A12G1925	5.84312	9.66183
GH_A12G1926	1.50983	0.42862
GH_A12G1927	1.39689	1.01519
GH_A12G1929	15.8335	16.4573
GH_A12G1930	3.02738	1.32009
GH_A12G1931	5.86461	6.0602
GH_A12G1932	1.18665	2.9106
GH_A12G1933	5.39171	5.33254
GH_A12G1934	1.89775	2.14541
GH_A12G1936	3.85536	3.67353
GH_A12G1938	4.58162	1.5245
GH_A12G1941	1.29178	0.704102
GH_A12G1943	2.00062	2.23348
GH_A12G1946	20.8067	20.5928
GH_A12G1947	74.5684	78.3669
GH_A12G1948	12.6851	16.6754
GH_A12G1950	4.54084	5.09569
GH_A12G1951	19.3907	22.9093
GH_A12G1952	20.3733	29.214
GH_A12G1955	3.27251	3.05111
GH_A12G1956	5.50566	3.66781
GH_A12G1958	0.887023	1.74945
GH_A12G1960	14.3683	0
GH_A12G1961	24.7078	24.4135
GH_A12G1962	20.3366	25.943
GH_A12G1963	22.7247	25.2102
GH_A12G1966	1.50184	1.27906
GH_A12G1967	3.24138	1.80475
GH_A12G1968	3.24104	3.02177
GH_A12G1971	1.32816	2.26229
GH_A12G1972	9.19084	1.84462
GH_A12G1973	1.40392	2.00002
GH_A12G1974	2.17432	1.6161
GH_A12G1975	1.50983	0.857241
GH_A12G1976	1.00734	0.457556
GH_A12G1981	2.48182	2.25459
GH_A12G1982	26.399	31.201
GH_A12G1983	1.65971	1.96007
GH_A12G1985	2.30941	2.09796
GH_A12G1986	4.39784	4.23218
GH_A12G1987	55.3674	54.8468
GH_A12G1988	4.61114	5.81309
GH_A12G1989	35.6872	25.8608
GH_A12G1990	97.2398	103.345
GH_A12G1994	19.406	52.3598
GH_A12G1997	26.4759	29.3911
GH_A12G1998	22.7825	15.0134
GH_A12G1999	21.6957	17.8334
GH_A12G2000	8.31722	7.35474
GH_A12G2001	1.65959	3.04127
GH_A12G2002	2.21756	0.394144
GH_A12G2004	1.48517	1.55676
GH_A12G2005	2.55521	2.05597
GH_A12G2009	16.2715	23.5583
GH_A12G2010	0.985033	1.04697
GH_A12G2011	13.8911	13.7215
GH_A12G2012	11.04	0.425768
GH_A12G2013	3.32899	4.62885
GH_A12G2014	18.4163	4.48949
GH_A12G2015	1.92694	0.770606
GH_A12G2017	14.2833	16.9426
GH_A12G2018	1.16331	1.38704
GH_A12G2019	58.5544	46.6428
GH_A12G2021	3.93633	3.34324
GH_A12G2022	17.9595	20.2198
GH_A12G2024	1.37345	0.389906
GH_A12G2025	22.2796	21.9578
GH_A12G2217	1.4559	0.514344
GH_A12G2218	2.37471	1.42761
GH_A12G2219	6.63775	7.67848
GH_A12G2220	3.99454	19.8116
GH_A12G2221	4.86126	4.21543
GH_A12G2222	7.10421	7.21944
GH_A12G2225	1.6522	1.77296
GH_A12G2226	22.3471	19.9671
GH_A12G2227	4.9638	4.24249
GH_A12G2228	95.6264	149.679
GH_A12G2233	3.5056	0.940911
GH_A12G2234	7.65664	4.84085
GH_A12G2235	6.38053	2.90795
GH_A12G2236	3.93762	3.51939
GH_A12G2237	28.2533	28.3151
GH_A12G2238	5.72666	5.01415
GH_A12G2239	78.9062	90.7549
GH_A12G2242	8.90312	9.71151
GH_A12G2243	5.2089	2.77746
GH_A12G2245	9.86369	3.19099
GH_A12G2246	75.8232	73.363
GH_A12G2249	2.68871	1.64357
GH_A12G2254	2.10166	1.29154
GH_A12G2255	23.4452	24.6482
GH_A12G2256	0.840077	1.14474
GH_A12G2257	2.18972	1.87122
GH_A12G2259	27.004	47.6045
GH_A12G2262	87.8002	61.2549
GH_A12G2263	3.71977	1.87155
GH_A12G2264	41.6352	44.5293
GH_A12G2266	2.41306	2.43569
GH_A12G2270	12.6998	10.972
GH_A12G2271	10.3875	8.1906
GH_A12G2272	3.7434	2.88316
GH_A12G2275	1.59387	1.41646
GH_A12G2276	7.0699	8.05806
GH_A12G2278	8.76708	7.40217
GH_A12G2282	1.33053	0.805806
GH_A12G2284	14.77	17.6528
GH_A12G2285	5.41154	6.02752
GH_A12G2286	5.70327	3.96053
GH_A12G2288	9.66897	14.6649
GH_A12G2289	4.6212	6.76201
GH_A12G2293	1.67448	1.41838
GH_A12G2294	13.9323	7.97368
GH_A12G2296	7.4095	5.7695
GH_A12G2297	11.687	12.0871
GH_A12G2298	9.59032	11.4181
GH_A12G2299	1.73607	2.06996
GH_A12G2301	2.29845	1.91569
GH_A12G2302	1.58397	1.83465
GH_A12G2304	1.57304	1.36947
GH_A12G2308	2.61744	2.77409
GH_A12G2313	10.2907	12.9904
GH_A12G2315	52.0367	50.2382
GH_A12G2319	30.0878	30.5562
GH_A12G2321	0.695704	1.26401
GH_A12G2322	2.78448	4.02627
GH_A12G2323	212.446	174.844
GH_A12G2324	7.10687	2.98537
GH_A12G2325	0.61174	1.52825
GH_A12G2326	29.649	30.1205
GH_A12G2328	3.28737	0
GH_A12G2329	16.371	12.1295
GH_A12G2330	10.2708	7.4219
GH_A12G2331	8.37049	5.5612
GH_A12G2333	8.43398	6.26151
GH_A12G2336	4.66482	1.54098
GH_A12G2338	7.6856	6.37821
GH_A12G2340	6.52522	8.33593
GH_A12G2341	7.31668	10.3799
GH_A12G2342	31.5894	31.1925
GH_A12G2343	30.3304	35.2865
GH_A12G2346	5.95164	7.4862
GH_A12G2348	8.3528	7.35298
GH_A12G2349	4.50441	1.03873
GH_A12G2350	0.973561	1.76884
GH_A12G2351	1.43692	1.12963
GH_A12G2353	1.24494	2.65068
GH_A12G2354	29.2717	30.9564
GH_A12G2355	16.7355	10.1121
GH_A12G2356	12.4536	5.36315
GH_A12G2358	2.71238	2.42241
GH_A12G2359	5.34943	4.76045
GH_A12G2360	20.9151	22.8292
GH_A12G2361	4.45189	4.1154
GH_A12G2362	10.1284	7.71517
GH_A12G2363	2.23306	1.54963
GH_A12G2366	1.08732	0.545869
GH_A12G2367	2.4556	1.99175
GH_A12G2368	2.87506	3.51705
GH_A12G2371	2.16716	3.02177
GH_A12G2372	3.45593	2.82555
GH_A12G2373	17.0914	20.7348
GH_A12G2375	12.4964	10.0852
GH_A12G2378	18.9281	20.634
GH_A12G2379	3.64757	1.80742
GH_A12G2380	4.30072	4.39531
GH_A12G2388	3.09237	1.33069
GH_A12G2389	1.14631	1.48764
GH_A12G2393	2.05261	1.99787
GH_A12G2394	5.63462	6.73927
GH_A12G2395	14.9291	19.6828
GH_A12G2396	3.75395	4.2903
GH_A12G2397	197.553	41.0961
GH_A12G2399	182.614	145.237
GH_A12G2402	1.51628	0
GH_A12G2404	5.81153	6.35614
GH_A12G2406	2.40665	1.31178
GH_A12G2412	16.5708	16.8688
GH_A12G2414	3.54809	3.15315
GH_A12G2415	654.359	461.76
GH_A12G2417	1.36116	0.989225
GH_A12G2419	25.7439	28.9487
GH_A12G2420	6.17175	8.15515
GH_A12G2421	5.23489	3.64594
GH_A12G2422	1.07157	0.324486
GH_A12G2423	4.08862	1.88861
GH_A12G2424	1.27418	0
GH_A12G2425	20.9533	26.4584
GH_A12G2426	26.9275	21.5841
GH_A12G2428	2.68147	5.98397
GH_A12G2429	70.7555	57.9056
GH_A12G2430	2.74171	2.63718
GH_A12G2431	15.957	11.3836
GH_A12G2432	8.11485	6.58761
GH_A12G2433	8.26021	8.12165
GH_A12G2436	0.424921	1.44756
GH_A12G2437	93.891	93.8012
GH_A12G2438	9.70979	13.828
GH_A12G2439	6.32549	7.43059
GH_A12G2441	2.85479	0
GH_A12G2446	30.5906	29.4911
GH_A12G2447	3.73241	4.33252
GH_A12G2448	11.8777	1.45253
GH_A12G2451	0.482906	1.31607
GH_A12G2457	16.826	14.5377
GH_A12G2461	11.378	12.7199
GH_A12G2462	2.21756	5.4237
GH_A12G2464	1.97116	5.57866
GH_A12G2467	2.99324	0
GH_A12G2468	1.80375	1.67716
GH_A12G2469	1.67496	1.28586
GH_A12G2470	62.0916	63.3235
GH_A12G2471	420.494	513.732
GH_A12G2474	1.22348	0.555728
GH_A12G2476	1.73206	1.78803
GH_A12G2477	31.2402	24.3668
GH_A12G2478	9.32511	11.7772
GH_A12G2479	4.79998	4.68458
GH_A12G2480	22.7792	25.1755
GH_A12G2481	3.17351	1.13427
GH_A12G2482	5.47814	5.53683
GH_A12G2485	5.64469	6.37319
GH_A12G2486	2.37471	5.61526
GH_A12G2487	5.2098	6.80889
GH_A12G2490	22.9849	19.0129
GH_A12G2491	58.8996	61.8548
GH_A12G2493	3.21497	2.6391
GH_A12G2494	22.8229	17.902
GH_A12G2495	3.43094	3.87699
GH_A12G2497	4.30072	2.31974
GH_A12G2499	47.6458	48.743
GH_A12G2500	44.8911	34.4745
GH_D02G0573	44.3344	44.0528
GH_D02G0576	16.3951	16.7983
GH_D02G0577	0.992065	1.1663
GH_D02G0578	11.7965	12.5855
GH_D02G0579	2.48245	3.08021
GH_D02G0582	2.8539	1.68168
GH_D02G0585	8.7214	6.73308
GH_D02G0586	8.22855	10.6984
GH_D02G0594	18.5396	16.3339
GH_D02G0595	3.97312	3.08473
GH_D02G0598	10.5158	7.98514
GH_D02G0601	2.87461	10.1845
GH_D02G0602	3.94232	3.90694
GH_D02G0603	4.10225	3.62858
GH_D02G0605	3.39345	2.57546
GH_D02G0606	70.052	69.4233
GH_D02G0609	4.04132	5.29014
GH_D02G0610	11.6543	7.41106
GH_D02G0611	15.7217	16.005
GH_D02G0612	70.927	56.6908
GH_D02G0613	2.22967	3.36853
GH_D02G0614	0.320611	1.09221
GH_D02G0616	4.17422	1.46941
GH_D02G0617	1.38237	2.82555
GH_D02G0618	5.7806	5.4324
GH_D02G0619	152.722	136.111
GH_D02G0621	3.10395	3.09485
GH_D02G0622	2.3022	2.02989
GH_D02G0623	4.21586	3.87877
GH_D02G0624	1.36465	0.818203
GH_D02G0625	1.7965	2.29502
GH_D02G0627	4.24475	6.1153
GH_D02G0628	8.04334	5.63381
GH_D02G0630	5.51594	7.92263
GH_D02G0631	18.1457	21.8427
GH_D02G0632	4.09002	4.50508
GH_D02G0633	0.457228	1.99375
GH_D02G0634	13.3769	11.356
GH_D02G0635	3.22554	2.5116
GH_D02G0636	39.8498	52.4075
GH_D02G0637	13.0148	11.2954
GH_D02G0638	4.77111	6.22668
GH_D02G0639	14.8844	13.6962
GH_D02G0641	1.36281	1.20545
GH_D02G0644	20.5089	25.406
GH_D02G0646	1.47038	1.78584
GH_D02G0654	11.6489	6.69887
GH_D02G0655	1.04356	0.284402
GH_D02G0656	1.72477	1.67876
GH_D02G0659	6.54934	7.45154
GH_D02G0660	2.43496	1.18501
GH_D02G0661	3.78922	3.16846
GH_D02G0662	9.07182	10.9883
GH_D02G0663	4.19504	4.8555
GH_D02G0664	1.12193	0.859951
GH_D02G0665	10.2974	5.71121
GH_D02G0667	5.02545	4.12529
GH_D02G0668	3.26138	1.80696
GH_D02G0669	25.4796	17.0355
GH_D02G0670	11.6549	13.1422
GH_D02G0674	0.521778	6.63605
GH_D02G0675	6.07397	7.72161
GH_D02G0678	18.654	12.0871
GH_D02G0679	1.63085	1.78867
GH_D02G0680	5.67694	7.04505
GH_D02G0681	57.832	75.9344
GH_D02G0686	4.37361	6.29497
GH_D02G0687	5.1257	5.75078
GH_D02G0688	26.4044	21.1384
GH_D02G0689	7.60305	3.22322
GH_D02G0691	17.1458	6.61751
GH_D02G0693	4.98327	0.27162
GH_D02G0694	24.1953	21.7908
GH_D02G0696	15.437	16.5199
GH_D02G0697	117.087	110.705
GH_D02G0698	3.99454	3.84225
GH_D02G0700	35.9663	39.689
GH_D02G0703	8.87023	11.2813
GH_D02G0704	12.4249	17.7606
GH_D02G0705	0.971193	1.14695
GH_D02G0707	7.59546	6.15211
GH_D02G0710	3.24012	5.11461
GH_D02G0712	1.27324	0.693996
GH_D02G0713	79.3323	30.8987
GH_D02G0715	8.76648	2.19123
GH_D02G0716	4.50273	5.52863
GH_D02G0719	3.14204	2.1737
GH_D02G0724	8.89564	7.48084
GH_D02G0727	1.03847	0.589614
GH_D02G0728	107.143	47.7122
GH_D02G0730	4.23042	4.09102
GH_D02G0732	16.9217	19.6581
GH_D02G0734	43.7541	51.9513
GH_D02G0738	8.1552	6.74138
GH_D02G0741	32.2117	39.3731
GH_D02G0742	1.63275	1.28359
GH_D02G0743	4.00091	3.25422
GH_D02G0746	1.45669	0.212676
GH_D02G0747	12.2926	10.0884
GH_D02G0749	34.3982	39.7228
GH_D02G0750	6.14832	4.36357
GH_D02G0751	4.15967	4.50394
GH_D02G0752	29.9638	28.1924
GH_D02G0753	8.04234	3.54555
GH_D02G0755	0.9392	1.56421
GH_D02G0757	4.13944	3.07214
